# Supplementary material for: Planktonic foraminifera eDNA signature deposited on the seafloor remains preserved after burial in marine sediments
Source: Sci Rep. 2020 Nov 23;10:20351. doi: 10.1038/s41598-020-77179-8 (PMC7684305; doi:10.1038/s41598-020-77179-8)
Supplement: Supplementary file 1 — Supplementary Table S1. [file 41598_2020_77179_MOESM1_ESM.xlsx]

## Sheet: .
	Planktonic foraminifera eDNA signature deposited on the seafloor remains preserved after burial in marine sediments
	Ines Barrenechea Angeles1,2, Franck Lejzerowicz3, Tristan Cordier1, Janin Scheplitz4, Michal Kucera4, Daniel Ariztegui2, Jan Pawlowski1,5 and Raphaël Morard4,*
	1Department of Genetics and Evolution, University of Geneva, Boulevard d’Yvoy 4, 1205 Geneva, Switzerland
	2Department of Earth Sciences, University of Geneva, Rue des Maraîchers 13, 1205 Geneva, Switzerland
	3Jacobs School of Engineering, University of California San Diego, La Jolla, USA
	4MARUM - Center for Marine Environmental Sciences, University of Bremen, Leobener Strasse 8, 28359 Bremen, Germany
	5 Institute of Oceanology, Polish Academy of Sciences, 81-712 Sopot, Poland
	*Corresponding author: rmorard@marum.de
			Table S1. List, processing details and taxonomic counts of the selected samples of the study for morphologic analyses.

## Sheet: Table S1
Metadata							Morphological and Molecular Processing								Planktonic Foraminifera counts
Core	Depth	Location	Latitude	Longitude	Date	Water depth [m]	Number of samples analyzed for metabarcoding	weight wet [g]	weight >500 μm	weight 150-500 μm	weight 63 - 150 μm	weight >63 μm	Split	Analyzed fraction	Globorotalia inflata	Neogloboquadrina pachyderma	Neogloboquadrina incompta	Globigerina bulloides	Globigerinita glutinata	Turborotalita quinqueloba	Dentigloborotalia anfracta	Globigerinoides elongatus	Neogloboquadrina dutertrei	Globigerinoides ruber (white)	Globigerinoides ruber pink	Trilobatus sacculifer	Globigerinoides conglobatus	Globigerina falconensis	Globorotalia menardii	Globorotalia truncatulinoides	Globigerinella calida	Pulleniatina obliquiloculata	Globorotalia hirsuta	Globigerinella siphonifera	Globigerinita minuta	Globigerinita uvula	Tenuitella fleisheri	Total
Geob18515-2	12-15 cm	SW Grand Banks Slope	43.6335	-54.5483	2014-06-10	3632	0	8.69	NA	NA	NA	0.63	1/64	>63 μm	48	55	48	49	2	33	0	0	0	5	0	0	0	0	1	0	0	0	5	0	0	0	0	246
Geob18515-2	15-18 cm	SW Grand Banks Slope	43.6335	-54.5483	2014-06-10	3632	0	12.56	NA	NA	NA	0.59	1/64	>63 μm	20	74	51	45	5	42	0	0	0	4	0	0	0	0	0	0	0	0	1	0	0	0	0	242
Geob18515-2	21-24 cm	SW Grand Banks Slope	43.6335	-54.5483	2014-06-10	3632	0	9.06	NA	NA	NA	1.93	1/64	>63 μm	1	114	9	133	4	1	0	0	0	0	0	0	0	0	0	0	0	0	1	0	0	0	0	263
GeoB18517-2	10-12 cm	SW Grand Banks Slope	44.7223	-54.6538	2014-06-11	1470	0	13.63	NA	NA	NA	0.22	1/8	>63 μm	0	92	26	79	4	37	0	0	0	0	0	0	0	8	0	0	0	0	0	0	0	0	0	246
GeoB18517-2	12-14 cm	SW Grand Banks Slope	44.7223	-54.6538	2014-06-11	1470	0	10.19	NA	NA	NA	0.17	1/8	>63 μm	7	84	38	42	1	61	0	0	0	0	0	0	0	0	0	0	0	0	2	0	0	0	12	247
GeoB18517-2	14-16 cm	SW Grand Banks Slope	44.7223	-54.6538	2014-06-11	1470	0	8.57	NA	NA	NA	0.15	1/128	>63 μm	3	69	46	46	8	51	0	0	0	1	0	0	0	0	0	0	0	0	0	0	3	0	6	233
GeoB18517-2	16-18 cm	SW Grand Banks Slope	44.7223	-54.6538	2014-06-11	1470	0	9.93	NA	NA	NA	0.15	1/32	>63 μm	3	82	55	29	3	54	0	0	0	0	0	0	0	1	0	0	0	0	0	0	0	0	6	233
GeoB18517-2	20-22 cm	SW Grand Banks Slope	44.7223	-54.6538	2014-06-11	1470	0	7.02	NA	NA	NA	0.11	1/32	>63 μm	7	95	49	72	5	15	0	0	0	0	0	0	0	0	0	0	0	0	0	0	0	0	5	248
GeoB18517-2	22-24 cm	SW Grand Banks Slope	44.7223	-54.6538	2014-06-11	1470	0	12.53	NA	NA	NA	0.19	1/16	>63 μm	3	80	35	56	4	40	0	0	0	4	0	0	0	0	0	0	0	0	1	0	0	0	7	230
GeoB18517-2	24-26 cm	SW Grand Banks Slope	44.7223	-54.6538	2014-06-11	1470	0	9.21	NA	NA	NA	0.18	1/32	>63 μm	7	111	36	33	8	38	0	0	0	0	0	0	0	1	0	0	0	0	1	1	0	0	4	240
GeoB18517-2	26-28 cm	SW Grand Banks Slope	44.7223	-54.6538	2014-06-11	1470	0	8.77	NA	NA	NA	0.14	1/32	>63 μm	5	103	48	25	4	26	0	0	0	3	0	0	0	4	0	0	0	0	0	0	8	0	0	226
GeoB18517-2	30-32 cm	SW Grand Banks Slope	44.7223	-54.6538	2014-06-11	1470	0	8.18	NA	NA	NA	0.12	1/32	>63 μm	11	55	29	112	1	17	0	0	0	2	0	0	0	1	1	0	0	0	1	0	0	0	0	230
GeoB18532-2	30-32 cm	SW Grand Banks Slope	42.9705	-49.4682	2014-06-14	1121	0	5.19	NA	NA	NA	0.17	No split	>63 μm	1	192	6	1	0	1	0	0	0	0	0	0	0	0	0	0	0	0	0	0	0	0	0	201
GeoB18534-2	10-12 cm	SW Grand Banks Slope	44.368	-46.4913	2014-06-15	3868	0	5.87	NA	NA	NA	0.37	1/16	>63 μm	43	51	36	89	4	7	0	0	0	9	0	0	0	0	2	0	0	0	3	0	0	0	0	244
GeoB18517-2	18-20 cm	SW Grand Banks Slope	44.7223	-54.6538	2014-06-11	1470	1	8.11	NA	NA	NA	0.14	1/32	>63 μm	1	70	44	67	4	38	0	0	0	0	0	0	0	1	0	0	0	0	0	0	0	0	5	230
GeoB18532-2	12-14 cm	SW Grand Banks Slope	42.9705	-49.4682	2014-06-14	1121	1	10.34	NA	NA	NA	3.72	1/16	>63 μm	6	213	7	13	0	2	0	0	0	0	0	0	0	0	2	0	0	0	0	0	0	0	0	243
GeoB18532-2	6-8 cm	SW Grand Banks Slope	42.9705	-49.4682	2014-06-14	1121	1	14.22	NA	NA	NA	6.28	1/8	>63 μm	8	260	5	3	0	0	0	0	0	0	0	0	0	0	0	0	0	0	0	0	0	0	0	276
GeoB18532-2	8-10 cm	SW Grand Banks Slope	42.9705	-49.4682	2014-06-14	1121	1	12.73	NA	NA	NA	4.8	1/8	>63 μm	8	235	5	18	3	2	0	0	0	0	0	0	0	0	0	0	0	0	0	0	0	0	0	271
GeoB18533-1	2-4 cm	SW Grand Banks Slope	44.2415	-46.4125	2014-06-15	3907	1	7.83	NA	NA	NA	0.5	1/128	>63 μm	50	21	55	91	1	2	0	0	0	2	0	0	0	0	0	0	0	2	8	0	0	0	0	232
GeoB18533-1	6-8 cm	SW Grand Banks Slope	44.2415	-46.4125	2014-06-15	3907	1	9.44	NA	NA	NA	0.5	No split	>63 μm	30	54	75	108	4	0	0	0	0	3	0	0	0	0	1	0	0	0	0	0	0	0	0	275
GeoB18533-1	8-10 cm	SW Grand Banks Slope	44.2415	-46.4125	2014-06-15	3907	1	6.2	NA	NA	NA	0.28	1/128	>63 μm	34	51	67	75	7	12	0	0	0	5	0	0	0	0	0	0	0	0	5	0	0	0	0	256
GeoB18534-2	28-30 cm	SW Grand Banks Slope	44.368	-46.4913	2014-06-15	3868	1	5.57	NA	NA	NA	0.16	1/32	>63 μm	50	81	11	149		0	0	0	0	5	0	0	0	0	2	0	0	1	2	0	0	0	0	301
GeoB18549-2	0-2 cm	Orphan Knoll	50.2057	-45.6858	2014-06-19	3521	4	8.89	NA	NA	NA	0.22	1/256	>63 μm	9	41	31	84	0	108	0	0	0	0	0	0	0	0	0	0	0	0	0	0	0	31	0	304
GeoB18549-3	0-2 cm	Orphan Knoll	50.2057	-45.6858	2014-06-19	3521	*	8.9807	0.007	0.1289	0.1348	0.2707	1/16	150-500 μm	7	82	69	205	18	98	0	1	1	0	0	0	2	6	1	0	1	0	0	0	0	0	0	491
GeoB18549-2	10-12 cm	Orphan Knoll	50.2057	-45.6858	2014-06-19	3521	1	6.42	NA	NA	NA	0.14	1/64	>63 μm	13	36	38	91	0	58	0	0	0	0	0	0	0	0	0	0	0	0	0	0	0	8	1	245
GeoB18549-2	12-14 cm	Orphan Knoll	50.2057	-45.6858	2014-06-19	3521	1	6.8	NA	NA	NA	0.17	1/64	>63 μm	17	29	27	163	2	34	0	0	0	0	0	0	0	0	0	0	0	0	0	0	0	10	7	289
GeoB18549-2	14-16 cm	Orphan Knoll	50.2057	-45.6858	2014-06-19	3521	2	6.33	NA	NA	NA	0.17	1/64	>63 μm	6	49	53	74	0	84	0	0	0	0	0	0	0	3	0	0	0	0	0	0	0	4	14	287
GeoB18551-1	4-6 cm	Orphan Knoll	49.523	-45.4082	2014-06-19	3153	1	8.6	NA	NA	NA	1.34	1/128	>63 μm	1	160	36	81	0	6	0	0	0	1	0	0	0	0	0	0	0	0	0	0	0	7	0	292
GeoB18551-1	6-8 cm	Orphan Knoll	49.523	-45.4082	2014-06-19	3153	1	9.7	NA	NA	NA	1.51	1/2	>63 μm	6	210	15	31	0	0	0	0	0	0	0	0	0	0	0	0	0	0	0	0	0	0	0	262
GeoB18553-2	0-2 cm	Flemish Cap	48.3828	-44.1673	2014-06-21	1487	3	7.24	NA	NA	NA	1.05	1/64	>63 μm	1	178	11	58	0	14	0	0	0	0	0	0	0	1	0	0	0	0	0	0	0	2	8	273
GeoB18553-2	0-2 cm	Flemish Cap	48.3828	-44.1673	2014-06-21	1487	*	5.7311	0.0785	0.5442	0.333	0.9557	1/32	150-500 μm	4	306	19	91	4	27	0	0	0	0	0	0	0	0	0	0	2	0	0	0	0	0	0	453
GeoB18557-1	18-20 cm	Orphan Basin	49.652	-46.4673	2014-06-22	3095	1	8.65	NA	NA	NA	0.81	1/128	>63 μm	4	93	21	75	3	98	0	0	0	0	0	0	0	0	0	0	0	0	0	0	0	0	0	294
GeoB18557-1	2-4 cm	Orphan Basin	49.652	-46.4673	2014-06-22	3095	1	8.61	NA	NA	NA	2.27	1/128	>63 μm	2	75	21	82	0	52	0	0	0	1	0	0	0	0	0	0	0	0	0	0	0	7	0	240
GeoB18559-1	18-20 cm	Orphan Basin	48.1727	-47.944	2014-06-23	1302	1	9.7	NA	NA	NA	2.8	1/16	>63 μm	0	220	1	6	0	0	0	0	0	0	0	0	0	0	0	0	0	0	0	0	0	0	0	227
Geob18515-2	18-21 cm	SW Grand Banks Slope	43.6335	-54.5483	2014-06-10	3632	2	13.33	NA	NA	NA	0.7	1/64	>63 μm	20	69	39	38	1	66	0	0	0	1	0	0	0	0	0	0	0	0	0	0	0	0	0	234
Geob18515-2	3-6 cm	SW Grand Banks Slope	43.6335	-54.5483	2014-06-10	3632	2	8.8	NA	NA	NA	0.14	1/32	>63 μm	16	69	63	29	12	64	0	0	0	4	0	0	0	0	0	0	0	0	0	0	4	0	0	261
Geob18515-2	6-9 cm	SW Grand Banks Slope	43.6335	-54.5483	2014-06-10	3632	2	7.45	NA	NA	NA	0.57	1/8	>63 μm	37	82	92	19	2	0	0	0	0	1	0	0	0	0	3	0	0	0	6	0	0	0	0	242
Geob18515-2	9-12 cm	SW Grand Banks Slope	43.6335	-54.5483	2014-06-10	3632	2	7.85	NA	NA	NA	0.57	1/32	>63 μm	56	45	61	59	2	11	0	0	0	3	0	0	0	0	2	0	0	0	4	0	0	0	0	243
GeoB18517-2	2-4 cm	SW Grand Banks Slope	44.7223	-54.6538	2014-06-11	1470	2	4.68	NA	NA	NA	0.06	1/8	>63 μm	11	77	27	67	12	56	0	0	0	1	0	0	0	0	0	0	0	0	1	0	0	0	0	252
GeoB18517-2	28-30 cm	SW Grand Banks Slope	44.7223	-54.6538	2014-06-11	1470	2	6.38	NA	NA	NA	0.1	1/32	>63 μm	3	89	34	68	0	40	0	0	0	0	0	0	0	0	1	0	0	0	1	0	0	2	0	238
GeoB18517-2	6-8 cm	SW Grand Banks Slope	44.7223	-54.6538	2014-06-11	1470	2	11.58	NA	NA	NA	0.16	1/16	>63 μm	7	79	38	45	3	71	0	0	0	0	0	0	0	0	0	0	0	0	0	0	0	0	0	243
GeoB18532-2	10-12 cm	SW Grand Banks Slope	42.9705	-49.4682	2014-06-14	1121	2	9.84	NA	NA	NA	3.72	1/8	>63 μm	9	179	12	14	2	2	0	0	0	0	0	0	0	0	0	0	0	0	2	0	0	0	0	220
GeoB18532-2	14-16 cm	SW Grand Banks Slope	42.9705	-49.4682	2014-06-14	1121	2	10.96	NA	NA	NA	4.38	1/16	>63 μm	8	217	5	22	0	0	0	0	0	0	0	0	0	0	0	0	0	0	1	0	0	0	0	253
GeoB18532-2	16-18 cm	SW Grand Banks Slope	42.9705	-49.4682	2014-06-14	1121	2	8.2	NA	NA	NA	4.7	1/16	>63 μm	12	199	8	19	0	3	0	0	0	0	0	0	0	0	0	0	0	0	1	0	0	0	0	242
GeoB18532-2	18-20 cm	SW Grand Banks Slope	42.9705	-49.4682	2014-06-14	1121	2	7.51	NA	NA	NA	2.37	1/16	>63 μm	17	182	5	20	0	4	0	0	0	0	0	0	0	0	1	0	0	0	0	0	0	0	0	229
GeoB18532-2	20-22 cm	SW Grand Banks Slope	42.9705	-49.4682	2014-06-14	1121	2	8.16	NA	NA	NA	1.25	1/8	>63 μm	1	209	3	12	1	2	0	0	0	0	0	0	0	0	0	0	0	0	0	0	3	0	0	231
GeoB18532-2	22-24 cm	SW Grand Banks Slope	42.9705	-49.4682	2014-06-14	1121	2	8.54	NA	NA	NA	1.92	1/8	>63 μm	15	208	8	19	0	4	0	0	0	0	0	0	0	0	0	0	0	0	0	0	0	0	0	254
GeoB18532-2	2-4 cm	SW Grand Banks Slope	42.9705	-49.4682	2014-06-14	1121	2	9.26	NA	NA	NA	4.13	1/2	>63 μm	4	213	6	2	0	1	0	0	0	0	0	0	0	0	0	0	0	0	1	0	0	0	0	227
GeoB18532-2	26-28 cm	SW Grand Banks Slope	42.9705	-49.4682	2014-06-14	1121	2	7.82	NA	NA	NA	0.27	1/2	>63 μm	5	245	6	5	0	1	0	0	0	0	0	0	0	0	0	0	0	0	0	0	0	0	0	262
GeoB18532-2	28-30 cm	SW Grand Banks Slope	42.9705	-49.4682	2014-06-14	1121	2	8.11	NA	NA	NA	0.29	No split	>63 μm	5	229	10	2	0	1	0	0	0	0	0	0	0	0	0	0	0	0	0	0	0	0	0	247
GeoB18532-2	4-6 cm	SW Grand Banks Slope	42.9705	-49.4682	2014-06-14	1121	2	13.42	NA	NA	NA	5.31	1/4	>63 μm	2	211	6	9	2	0	0	0	0	0	0	0	0	0	0	0	0	0	1	0	0	0	0	231
GeoB18533-1	18-20 cm	SW Grand Banks Slope	44.2415	-46.4125	2014-06-15	3907	2	7.41	NA	NA	NA	0.33	1/64	>63 μm	64	20	62	78		2	0	0	0	4	0	0	0	0	2	0	0	2	5	0	0	0	0	239
GeoB18533-1	4-6 cm	SW Grand Banks Slope	44.2415	-46.4125	2014-06-15	3907	2	9.44	NA	NA	NA	0.65	1/256	>63 μm	58	21	32	115	1	1	0	0	0	3	0	0	0	0	4	0	0	0	0	0	0	0	0	235
GeoB18534-2	2-4 cm	SW Grand Banks Slope	44.368	-46.4913	2014-06-15	3868	2	7.53	NA	NA	NA	0.82	1/256	>63 μm	29	37	49	124		0	0	0	0	3	0	0	0	0	3	0	0	1	2	0	0	0	0	248
GeoB18534-2	4-6 cm	SW Grand Banks Slope	44.368	-46.4913	2014-06-15	3868	2	9.97	NA	NA	NA	1.15	1/256	>63 μm	17	64	45	81	6	20	0	0	0	2	0	0	0	0	2	0	0	0	0	0	0	0	0	237
GeoB18534-2	6-8 cm	SW Grand Banks Slope	44.368	-46.4913	2014-06-15	3868	2	5.26	NA	NA	NA	0.75	1/128	>63 μm	24	67	64	91		0	0	0	0	5	0	0	0	0	0	0	0	0	0	0	0	0	2	253
GeoB18534-2	8-10 cm	SW Grand Banks Slope	44.368	-46.4913	2014-06-15	3868	2	3.41	NA	NA	NA	0.34	1/512	>63 μm	25	61	61	75	4	22	0	0	0	2	0	0	0	0	5	0	0	0	2	0	0	0	0	257
GeoB18549-2	16-18 cm	Orphan Knoll	50.2057	-45.6858	2014-06-19	3521	1	6.09	NA	NA	NA	0.11	1/64	>63 μm	5	60	45	74	1	39	0	0	0	0	0	0	0	1	0	0	0	0	0	0	0	7	3	235
GeoB18549-2	18-20 cm	Orphan Knoll	50.2057	-45.6858	2014-06-19	3521	2	6.04	NA	NA	NA	0.16	1/32	>63 μm	6	65	42	70	4	31	0	0	0	0	0	0	0	2	0	0	0	0	0	0	0	13	7	240
GeoB18549-2	20-22 cm	Orphan Knoll	50.2057	-45.6858	2014-06-19	3521	1	5.32	NA	NA	NA	0.16	1/32	>63 μm	3	44	22	71	3	91	0	0	0	0	0	0	0	1	0	0	0	0	0	0	0	7	6	248
GeoB18549-2	22-24 cm	Orphan Knoll	50.2057	-45.6858	2014-06-19	3521	2	6.22	NA	NA	NA	0.2	1/64	>63 μm	10	34	19	126	0	38	0	0	0	0	0	0	0	1	0	0	0	0	1	0	0	4	0	233
GeoB18549-2	2-4 cm	Orphan Knoll	50.2057	-45.6858	2014-06-19	3521	2	7.25	NA	NA	NA	0.19	1/128	>63 μm	10	67	30	74	4	22	0	0	0	0	0	0	0	0	0	0	0	0	2	0	0	22	11	242
GeoB18549-2	24-26 cm	Orphan Knoll	50.2057	-45.6858	2014-06-19	3521	2	7.12	NA	NA	NA	0.14	1/16	>63 μm	4	47	22	79	2	64	0	0	0	0	0	0	0	0	0	0	0	0	0	0	0	4	13	235
GeoB18549-2	26-28 cm	Orphan Knoll	50.2057	-45.6858	2014-06-19	3521	2	9	NA	NA	NA	0.19	1/32	>63 μm	5	48	31	57	2	59	0	0	0	0	0	0	0	0	0	0	0	0	0	0	0	25	3	230
GeoB18549-2	28-30 cm	Orphan Knoll	50.2057	-45.6858	2014-06-19	3521	2	6.71	NA	NA	NA	0.23	1/32	>63 μm	18	54	29	107	2	26	0	0	0	0	0	0	0	0	1	0	0	0	1	0	0	7	0	245
GeoB18549-2	30-32 cm	Orphan Knoll	50.2057	-45.6858	2014-06-19	3521	0	8.86	NA	NA	NA	0.22	1/64	>63 μm	9	70	31	85	3	35	0	0	0	0	0	0	0	0	0	0	0	0	0	0	0	15	5	253
GeoB18549-2	32-34 cm	Orphan Knoll	50.2057	-45.6858	2014-06-19	3521	1	8.98	NA	NA	NA	0.23	1/16	>63 μm	3	70	31	85	4	47	0	0	0	0	0	0	0	0	0	0	0	0	0	0	0	8	0	248
GeoB18551-1	2-4 cm	Orphan Knoll	49.523	-45.4082	2014-06-19	3153	2	9.51	NA	NA	NA	1.44	1/256	>63 μm	6	160	0	97	0	6	0	0	0	0	0	0	0	0	0	0	0	0	0	0	0	8	0	277
GeoB18551-1	8-10 cm	Orphan Knoll	49.523	-45.4082	2014-06-19	3153	2	8.41	NA	NA	NA	0.93	1/32	>63 μm	1	191	33	22	0	11	0	0	0	0	0	0	0	0	0	0	0	0	0	0	0	5	0	263
GeoB18553-2	10-12 cm	Flemish Cap	48.3828	-44.1673	2014-06-21	1487	0	5.67	NA	NA	NA	1.06	1/64	>63 μm	2	206	11	49	0	6	0	0	0	0	0	0	0	1	0	0	0	0	0	0	0	0	0	275
GeoB18553-2	12-14 cm	Flemish Cap	48.3828	-44.1673	2014-06-21	1487	0	6.01	NA	NA	NA	0.81	1/128	>63 μm	2	180	15	64	0	6	0	0	0	0	0	0	0	0	0	0	0	0	0	0	0	0	0	267
GeoB18553-2	14-16 cm	Flemish Cap	48.3828	-44.1673	2014-06-21	1487	0	6.57	NA	NA	NA	1.48	1/32	>63 μm	0	149	14	101	0	21	0	0	0	1	0	0	0	2	0	0	0	0	0	0	0	0	3	291
GeoB18553-2	16-18 cm	Flemish Cap	48.3828	-44.1673	2014-06-21	1487	0	5.5	NA	NA	NA	0.87	1/128	>63 μm	0	154	8	60	0	25	0	0	0	0	0	0	0	0	0	0	0	0	0	0	0	0	3	250
GeoB18553-2	18-20 cm	Flemish Cap	48.3828	-44.1673	2014-06-21	1487	1	4.74	NA	NA	NA	1.08	1/128	>63 μm	3	120	10	128	0	7	0	0	0	0	0	0	0	0	0	0	0	0	0	0	0	6	0	274
GeoB18557-1	4-6 cm	Orphan Basin	49.652	-46.4673	2014-06-22	3095	2	8.4	NA	NA	NA	2.2	1/512	>63 μm	0	84	27	64	0	75	0	0	0	0	0	0	0	0	0	0	0	0	0	0	0	12	0	262
GeoB18557-1	6-8 cm	Orphan Basin	49.652	-46.4673	2014-06-22	3095	2	9.87	NA	NA	NA	2.45	1/256	>63 μm	3	80	16	104	2	89	0	0	0	2	0	0	0	0	0	0	0	0	0	0	0	0	0	296
GeoB18557-1	8-10 cm	Orphan Basin	49.652	-46.4673	2014-06-22	3095	2	8.65	NA	NA	NA	2.05	1/512	>63 μm	2	48	20	117	2	68	0	0	0	0	0	0	0	0	0	0	0	0	0	0	0	0	0	257
GeoB18559-1	2-4 cm	Orphan Basin	48.1727	-47.944	2014-06-23	1302	2	17.7	NA	NA	NA	0.97	No split	>63 μm	3	207	7	0	0	2	0	0	0	0	0	0	0	0	0	0	0	0	0	0	0	0	0	219
GeoB18559-1	28-30 cm	Orphan Basin	48.1727	-47.944	2014-06-23	1302	2	10.12	NA	NA	NA	0.79	1/4	>63 μm	0	220	6	4	0	0	0	0	0	0	0	0	0	0	0	0	0	0	0	0	0	0	0	230
GeoB18559-1	4-6 cm	Orphan Basin	48.1727	-47.944	2014-06-23	1302	2	18.55	NA	NA	NA	1.25	1/2	>63 μm	0	205	4	0	0	0	0	0	0	0	0	0	0	0	0	0	0	0	0	0	0	0	0	209
GeoB18559-1	6-8 cm	Orphan Basin	48.1727	-47.944	2014-06-23	1302	2	11.76	NA	NA	NA	0.93	1/2	>63 μm	0	233	3	0	0	0	0	0	0	0	0	0	0	0	0	0	0	0	0	0	0	0	0	236
GeoB18559-1	8-10 cm	Orphan Basin	48.1727	-47.944	2014-06-23	1302	2	13.34	NA	NA	NA	1.75	1/2	>63 μm	0	232	3	0	0	0	0	0	0	0	0	0	0	0	0	0	0	0	0	0	0	0	0	235
GeoB18553-2	20-22 cm	Flemish Cap	48.3828	-44.1673	2014-06-21	1487	0	4.66	NA	NA	NA	0.86	1/128	>63 μm	1	132	15	72	0	54	0	0	0	0	0	0	0	0	0	0	0	0	0	0	0	0	0	274
Geob18515-2	0-3 cm	SW Grand Banks Slope	43.6335	-54.5483	2014-06-10	3632	4	3.63	NA	NA	NA	0.07	1/16	>63 μm	24	24	49	85	10	62	0	0	0	0	0	0	0	0	3	0	0	0	1	0	0	0	0	258
GeoB18517-2	0-2 cm	SW Grand Banks Slope	44.7223	-54.6538	2014-06-11	1470	4	8.13	NA	NA	NA	0.06	1/8	>63 μm	6	98	34	66	8	31	0	0	0	0	0	0	0	0	0	0	0	0	0	0	0	0	0	243
GeoB18532-2	0-2 cm	SW Grand Banks Slope	42.9705	-49.4682	2014-06-14	1121	4	7.99	NA	NA	NA	2.76	1/16	>63 μm	2	214	13	6	2	5	0	0	0	0	0	0	0	0	0	0	0	0	0	0	0	0	0	242
GeoB18533-1	0-2 cm	SW Grand Banks Slope	44.2415	-46.4125	2014-06-15	3907	4	5.56	NA	NA	NA	0.29	No split	>63 μm	70	43	50	110	2	2	0	0	0	5	0	0	0	0	8	0	0	0	6	0	0	0	0	296
GeoB18534-2	0-2 cm	SW Grand Banks Slope	44.368	-46.4913	2014-06-15	3868	4	10.85	NA	NA	NA	1.19	1/512	>63 μm	16	64	61	76	3	38	0	0	0	2	0	0	0	0	0	0	0	1	0	0	0	0	3	264
GeoB18549-2	4-6 cm	Orphan Knoll	50.2057	-45.6858	2014-06-19	3521	2	8.62	NA	NA	NA	0.28	1/128	>63 μm	10	47	25	88	4	60	0	0	0	0	0	0	0	0	0	0	0	0	1	0	13	9	13	270
GeoB18551-1	0-2 cm	Orphan Knoll	49.523	-45.4082	2014-06-19	3153	4	8.07	NA	NA	NA	0.6	1/4	>63 μm	57	73	47	53	0	28	0	0	0	1	0	0	0	0	1	0	0	0	0	0	0	4	0	264
GeoB18557-1	0-2 cm	Orphan Basin	49.652	-46.4673	2014-06-22	3095	4	13.14	NA	NA	NA	3.91	1/256	>63 μm	5	105	32	78	0	71	0	0	0	1	0	0	0	2	0	0	0	0	0	0	0	15	0	309
GeoB18559-1	0-2 cm	Orphan Basin	48.1727	-47.944	2014-06-23	1302	4	10.07	NA	NA	NA	0.83	No split	>63 μm	0	220	4	1	0	0	0	0	0	0	0	0	0	0	0	0	0	0	0	0	0	0	0	225
GeoB18517-2	4-6 cm	SW Grand Banks Slope	44.7223	-54.6538	2014-06-11	1470	2	7.18	NA	NA	NA	0.06	1/8	>63 μm	11	77	29	78	9	19	0	0	0	3	0	0	0	0	0	0	0	0	1	0	0	0	0	227
GeoB18517-2	8-10 cm	SW Grand Banks Slope	44.7223	-54.6538	2014-06-11	1470	2	12.77	NA	NA	NA	0.17	1/8	>63 μm	5	73	29	45	3	62	0	0	0	0	0	0	0	0	0	0	0	0	0	0	0	0	0	217
GeoB18532-2	24-26 cm	SW Grand Banks Slope	42.9705	-49.4682	2014-06-14	1121	2	9.44	NA	NA	NA	2.78	1/8	>63 μm	8	212	8	18	0	2	0	0	0	0	0	0	0	0	0	0	0	0	0	0	0	0	0	248
GeoB18557-1	28-30 cm	Orphan Basin	49.652	-46.4673	2014-06-22	3095	2	10.96	NA	NA	NA	1.35	1/64	>63 μm	9	77	35	68	2	87	0	0	0	2	0	0	0	0	0	0	0	0	0	0	0	0	10	290
GeoB18533-1	10-12 cm	SW Grand Banks Slope	44.2415	-46.4125	2014-06-15	3907	0	10.91	NA	NA	NA	0.57	1/128	>63 μm	66	65	65	92	2	1	0	0	0	3	0	0	0	0	0	0	0	0	10	0	0	0	0	304
GeoB18533-1	12-14 cm	SW Grand Banks Slope	44.2415	-46.4125	2014-06-15	3907	0	11.53	NA	NA	NA	0.71	1/128	>63 μm	29	55	46	62	15	24	0	0	0	2	0	0	0	3	3	0	0	0	0	0	0	0	2	241
GeoB18533-1	14-16 cm	SW Grand Banks Slope	44.2415	-46.4125	2014-06-15	3907	0	8.78	NA	NA	NA	0.56	1/128	>63 μm	38	25	41	101	4	4	0	0	0	6	0	0	0	1	1	0	0	0	6	0	0	0	2	229
GeoB18533-1	16-18 cm	SW Grand Banks Slope	44.2415	-46.4125	2014-06-15	3907	0	7.45	NA	NA	NA	0.35	1/64	>63 μm	20	45	40	76	2	43	0	0	0	3	0	0	0	3	0	0	0	0	1	0	0	0	0	233
GeoB18533-1	20-22 cm	SW Grand Banks Slope	44.2415	-46.4125	2014-06-15	3907	0	7.89	NA	NA	NA	0.32	1/64	>63 μm	45	26	48	124	2	2	0	0	0	7	0	0	0	0	6	0	0	0	1	0	0	0	1	262
GeoB18533-1	22-24 cm	SW Grand Banks Slope	44.2415	-46.4125	2014-06-15	3907	0	7.97	NA	NA	NA	0.35	1/64	>63 μm	26	65	54	76		24	0	0	0	4	0	0	0	2	1	0	0	1	0	0	0	0	0	253
GeoB18533-1	24-26 cm	SW Grand Banks Slope	44.2415	-46.4125	2014-06-15	3907	0	7.56	NA	NA	NA	0.34	1/128	>63 μm	31	66	42	98	4	15	0	0	0	7	0	0	0	4	4	0	0	1	1	0	0	0	0	273
GeoB18533-1	26-28 cm	SW Grand Banks Slope	44.2415	-46.4125	2014-06-15	3907	0	9.88	NA	NA	NA	0.52	1/128	>63 μm	59	29	38	134		1	0	0	0	11	0	0	0	2	3	0	0	1	1	0	0	0	1	280
GeoB18533-1	28-30 cm	SW Grand Banks Slope	44.2415	-46.4125	2014-06-15	3907	0	5.23	NA	NA	NA	0.31	1/128	>63 μm	54	28	48	110	1	11	0	0	0	7	0	0	0	1	2	0	0	1	0	0	0	0	1	264
GeoB18534-2	12-14 cm	SW Grand Banks Slope	44.368	-46.4913	2014-06-15	3868	0	4.04	NA	NA	NA	0.32	1/128	>63 μm	25	55	51	110	6	1	0	0	0	5	0	0	0	0	0	0	0	0	2	0	0	0	1	256
GeoB18534-2	14-16 cm	SW Grand Banks Slope	44.368	-46.4913	2014-06-15	3868	0	4.57	NA	NA	NA	0.47	1/256	>63 μm	36	57	47	91	5	9	0	0	0	11	0	0	0	0	1	0	0	2	3	0	0	0	3	265
GeoB18534-2	16-18 cm	SW Grand Banks Slope	44.368	-46.4913	2014-06-15	3868	0	5.26	NA	NA	NA	0.54	1/128	>63 μm	34	38	56	89	9	58	0	0	0	8	0	0	0	0	3	0	0	0	0	0	0	0	1	296
GeoB18534-2	20-22 cm	SW Grand Banks Slope	44.368	-46.4913	2014-06-15	3868	0	4.48	NA	NA	NA	0.41	1/256	>63 μm	6	69	52	101	7	9	0	0	0	10	0	0	0	2	1	0	0	0	0	0	0	0	4	261
GeoB18534-2	22-24 cm	SW Grand Banks Slope	44.368	-46.4913	2014-06-15	3868	0	4.78	NA	NA	NA	0.47	1/128	>63 μm	26	55	42	113	6	8	0	0	0	12	0	0	0	1	1	0	0	0	7	0	0	0	1	272
GeoB18534-2	24-26 cm	SW Grand Banks Slope	44.368	-46.4913	2014-06-15	3868	0	5.12	NA	NA	NA	0.57	1/16	>63 μm	21	45	42	138	8	16	0	0	0	7	0	0	0	2	0	0	0	0	1	0	0	0	5	285
GeoB18534-2	26-28 cm	SW Grand Banks Slope	44.368	-46.4913	2014-06-15	3868	0	4.92	NA	NA	NA	0.19	1/32	>63 μm	17	78	43	96	4	33	0	0	0	6	0	0	0	2	2	0	0	0	0	0	0	0	10	291
GeoB18534-2	30-32 cm	SW Grand Banks Slope	44.368	-46.4913	2014-06-15	3868	0	8.37	NA	NA	NA	0.44	1/64	>63 μm	27	63	33	85	4	22	0	0	0	1	0	0	0	0	0	0	0	0	1	0	0	0	3	239
GeoB18534-2	32-34 cm	SW Grand Banks Slope	44.368	-46.4913	2014-06-15	3868	0	5.77	NA	NA	NA	0.25	1/32	>63 μm	38	81	16	84	1	0	0	0	0	4	0	0	0	1	2	0	0	0	2	0	0	0	2	231
GeoB18549-2	6-8 cm	Orphan Knoll	50.2057	-45.6858	2014-06-19	3521	2	4.64	NA	NA	NA	0.11	1/128	>63 μm	7	50	33	63	0	70	0	0	0	0	0	0	0	0	0	0	0	0	1	0	0	24	2	250
GeoB18551-1	10-12 cm	Orphan Knoll	49.523	-45.4082	2014-06-19	3153	0	8.03	NA	NA	NA	1.13	1/8	>63 μm	2	57	13	33	150	4	0	0	0	0	0	0	0	0	0	0	0	0	0	0	0	0	0	259
GeoB18551-1	12-14 cm	Orphan Knoll	49.523	-45.4082	2014-06-19	3153	0	8.8	NA	NA	NA	0.68	1/8	>63 μm	6	221	10	17	1	4	0	0	0	0	0	0	0	0	1	0	0	0	0	0	0	0	0	260
GeoB18551-1	14-16 cm	Orphan Knoll	49.523	-45.4082	2014-06-19	3153	0	8.26	NA	NA	NA	0.79	1/32	>63 μm	11	217	8	22	0	0	0	0	0	0	0	0	0	0	0	0	0	0	0	0	0	0	0	258
GeoB18551-1	16-18 cm	Orphan Knoll	49.523	-45.4082	2014-06-19	3153	0	7	NA	NA	NA	0.7	1/8	>63 μm	8	271	7	14	0	0	0	0	0	0	0	0	0	0	0	0	0	0	0	0	0	0	0	300
GeoB18551-1	18-20 cm	Orphan Knoll	49.523	-45.4082	2014-06-19	3153	0	8.58	NA	NA	NA	0.38	1/8	>63 μm	1	277	3	9	0	2	0	0	0	0	0	0	0	0	0	0	0	0	0	0	0	0	0	292
GeoB18551-1	20-22 cm	Orphan Knoll	49.523	-45.4082	2014-06-19	3153	0	10.48	NA	NA	NA	0.8	1/8	>63 μm	1	277	4	3	0	0	0	0	0	0	0	0	0	0	0	0	0	0	0	0	0	0	0	285
GeoB18551-1	22-24 cm	Orphan Knoll	49.523	-45.4082	2014-06-19	3153	0	9.81	NA	NA	NA	0.4	1/16	>63 μm	0	286	8	1	0	0	0	0	0	0	0	0	0	0	0	0	0	0	0	0	0	0	0	295
GeoB18551-1	24-26 cm	Orphan Knoll	49.523	-45.4082	2014-06-19	3153	0	8.21	NA	NA	NA	0.4	1/8	>63 μm	0	281	6	0	0	0	0	0	0	0	0	0	0	0	0	0	0	0	0	0	0	0	0	287
GeoB18551-1	26-28 cm	Orphan Knoll	49.523	-45.4082	2014-06-19	3153	0	12.79	NA	NA	NA	0.7	1/8	>63 μm	1	205	4	14	0	1	0	0	0	0	0	0	0	0	0	0	0	0	0	0	0	0	0	225
GeoB18553-2	22-24 cm	Flemish Cap	48.3828	-44.1673	2014-06-21	1487	0	6.59	NA	NA	NA	2.11	1/256	>63 μm	3	172	6	65	0	45	0	0	0	0	0	0	0	1	0	0	0	0	0	0	0	0	0	292
GeoB18553-2	2-4 cm	Flemish Cap	48.3828	-44.1673	2014-06-21	1487	2	6.7	NA	NA	NA	1.1	1/64	>63 μm	2	154	12	63	1	21	0	0	0	0	0	0	0	0	0	0	0	0	0	0	0	12	3	268
GeoB18553-2	24-26 cm	Flemish Cap	48.3828	-44.1673	2014-06-21	1487	0	6.06	NA	NA	NA	1.79	1/256	>63 μm	2	150	12	49	0	46	0	0	0	0	0	0	0	0	0	0	0	0	0	0	0	0	0	259
GeoB18553-2	26-28 cm	Flemish Cap	48.3828	-44.1673	2014-06-21	1487	0	7.43	NA	NA	NA	1.61	1/256	>63 μm	5	140	20	79	0	56	0	0	0	0	0	0	0	0	0	0	0	0	0	0	0	0	0	300
GeoB18553-2	28-30 cm	Flemish Cap	48.3828	-44.1673	2014-06-21	1487	1	7.91	NA	NA	NA	1.28	1/32	>63 μm	4	135	19	63	0	38	0	0	0	0	0	0	0	0	0	0	0	0	0	0	0	0	0	259
GeoB18553-2	30-32 cm	Flemish Cap	48.3828	-44.1673	2014-06-21	1487	0	5.32	NA	NA	NA	1.61	1/64	>63 μm	2	158	22	32	0	75	0	0	0	0	0	0	0	1	0	0	0	0	0	0	2	0	0	292
GeoB18553-2	32-34 cm	Flemish Cap	48.3828	-44.1673	2014-06-21	1487	0	8.38	NA	NA	NA	2.88	1/64	>63 μm	1	257	4	26	0	7	0	0	0	0	0	0	0	0	0	0	0	0	0	0	0	0	0	295
GeoB18553-2	34-36 cm	Flemish Cap	48.3828	-44.1673	2014-06-21	1487	0	6.17	NA	NA	NA	1.58	1/64	>63 μm	2	230	10	14	0	14	0	0	0	0	0	0	0	0	0	0	0	0	0	0	0	0	0	270
GeoB18553-2	36-38 cm	Flemish Cap	48.3828	-44.1673	2014-06-21	1487	0	7.54	NA	NA	NA	2.8	1/64	>63 μm	1	274	5	9	0	1	0	0	0	0	0	0	0	0	0	0	0	0	0	0	0	0	0	290
GeoB18553-2	38-40 cm	Flemish Cap	48.3828	-44.1673	2014-06-21	1487	2	11.02	NA	NA	NA	3.5	1/64	>63 μm	0	200	6	11	0	5	0	0	0	0	0	0	0	0	0	0	0	0	0	0	0	0	0	222
GeoB18553-2	40-42 cm	Flemish Cap	48.3828	-44.1673	2014-06-21	1487	0	5.02	NA	NA	NA	1.4	1/32	>63 μm	0	215	13	15	0	6	0	0	0	0	0	0	0	0	0	0	0	0	0	0	0	0	0	249
GeoB18553-2	4-6 cm	Flemish Cap	48.3828	-44.1673	2014-06-21	1487	2	5.74	NA	NA	NA	0.36	1/32	>63 μm	4	215	13	30	0	6	0	0	0	1	0	0	0	0	0	0	0	0	0	0	0	0	0	269
GeoB18553-2	6-8 cm	Flemish Cap	48.3828	-44.1673	2014-06-21	1487	2	4.87	NA	NA	NA	0.36	1/64	>63 μm	0	225	21	33	0	4	0	0	0	0	0	0	0	1	0	0	0	0	0	0	0	0	0	284
GeoB18557-1	12-14 cm	Orphan Basin	49.652	-46.4673	2014-06-22	3095	0	9.7	NA	NA	NA	1.88	1/512	>63 μm	4	96	32	50	0	109	0	0	0	1	0	0	0	0	0	0	0	0	1	0	0	0	0	293
GeoB18557-1	14-16 cm	Orphan Basin	49.652	-46.4673	2014-06-22	3095	0	9.41	NA	NA	NA	1.63	1/512	>63 μm	2	51	31	86	0	71	0	0	0	0	0	0	0	0	0	0	0	0	0	0	0	0	5	246
GeoB18557-1	16-18 cm	Orphan Basin	49.652	-46.4673	2014-06-22	3095	0	10.53	NA	NA	NA	1.97	1/256	>63 μm	3	51	21	93	2	91	0	0	0	0	0	0	0	0	0	0	0	0	0	0	0	0	0	261
GeoB18557-1	20-22 cm	Orphan Basin	49.652	-46.4673	2014-06-22	3095	0	12.5	NA	NA	NA	2.87	1/256	>63 μm	5	76	32	62	0	79	0	0	0	0	0	0	0	0	0	0	0	0	1	0	0	0	6	261
GeoB18557-1	22-24 cm	Orphan Basin	49.652	-46.4673	2014-06-22	3095	0	9.43	NA	NA	NA	1.07	1/256	>63 μm	9	91	31	82	8	52	0	0	0	0	0	0	0	0	0	0	0	0	0	0	0	0	2	275
GeoB18557-1	24-26 cm	Orphan Basin	49.652	-46.4673	2014-06-22	3095	0	9.83	NA	NA	NA	1.04	1/512	>63 μm	14	79	17	107	3	30	0	0	0	0	0	0	0	0	0	0	0	0	0	0	0	0	3	253
GeoB18557-1	26-28 cm	Orphan Basin	49.652	-46.4673	2014-06-22	3095	0	8.52	NA	NA	NA	1.48	1/256	>63 μm	13	79	32	70	4	59	0	0	0	2	0	0	0	0	0	0	0	0	0	0	0	0	3	262
GeoB18557-1	30-32 cm	Orphan Basin	49.652	-46.4673	2014-06-22	3095	0	5.15	NA	NA	NA	0.75	1/64	>63 μm	29	55	21	109	6	41	0	0	0	2	0	0	0	0	0	0	0	0	0	0	0	0	0	263
GeoB18559-1	10-12 cm	Orphan Basin	48.1727	-47.944	2014-06-23	1302	0	11.99	NA	NA	NA	1.53	1/4	>63 μm	0	245	3	6	0	1	0	0	0	0	0	0	0	0	0	0	0	0	0	0	0	0	0	255
GeoB18559-1	12-14 cm	Orphan Basin	48.1727	-47.944	2014-06-23	1302	0	9.04	NA	NA	NA	1.52	1/8	>63 μm	0	229	3	7	0	0	0	0	0	0	0	0	0	0	0	0	0	0	0	0	0	0	0	239
GeoB18559-1	14-16 cm	Orphan Basin	48.1727	-47.944	2014-06-23	1302	0	9.78	NA	NA	NA	2.12	1/8	>63 μm	0	232	3	3	0	0	0	0	0	0	0	0	0	0	0	0	0	0	0	0	0	0	0	238
GeoB18559-1	16-18 cm	Orphan Basin	48.1727	-47.944	2014-06-23	1302	0	13.96	NA	NA	NA	0.9	1/8	>63 μm	0	223	2	9	0	1	0	0	0	0	0	0	0	0	0	0	0	0	0	0	0	0	0	235
GeoB18559-1	20-22 cm	Orphan Basin	48.1727	-47.944	2014-06-23	1302	0	9.25	NA	NA	NA	1.54	1/8	>63 μm	0	241	2	2	0	1	0	0	0	0	0	0	0	0	0	0	0	0	0	0	0	0	0	246
GeoB18559-1	22-24 cm	Orphan Basin	48.1727	-47.944	2014-06-23	1302	0	16.04	NA	NA	NA	1.41	1/8	>63 μm	0	228	5	1	0	0	0	0	0	0	0	0	0	0	0	0	0	0	0	0	0	0	0	234
GeoB18559-1	24-26 cm	Orphan Basin	48.1727	-47.944	2014-06-23	1302	0	9.47	NA	NA	NA	4.53	1/8	>63 μm	0	242	1	1	0	0	0	0	0	0	0	0	0	0	0	0	0	0	0	0	0	0	0	244
GeoB18559-1	26-28 cm	Orphan Basin	48.1727	-47.944	2014-06-23	1302	0	10.21	NA	NA	NA	2.04	1/8	>63 μm	0	260	2	4	0	0	0	0	0	0	0	0	0	0	0	0	0	0	0	0	0	0	0	266
GeoB18559-1	30-32 cm	Orphan Basin	48.1727	-47.944	2014-06-23	1302	0	10.42	NA	NA	NA	0.83	1/4	>63 μm	0	248	4	2	0	0	0	0	0	0	0	0	0	0	0	0	0	0	0	0	0	0	0	254
GeoB18559-1	32-34 cm	Orphan Basin	48.1727	-47.944	2014-06-23	1302	0	3.32	NA	NA	NA	0.38	No split	>63 μm	0	232	5	2	0	0	0	0	0	0	0	0	0	0	0	0	0	0	0	0	0	0	0	239
GeoB18534-2	18-20 cm	SW Grand Banks Slope	44.368	-46.4913	2014-06-15	3868	2	4	NA	NA	NA	0.38	1/64	>63 μm	16	67	58	83	7	19	0	0	0	2	0	0	0	2	2	0	0	0	0	0	0	0	3	259
GeoB18557-1	10-12 cm	Orphan Basin	49.652	-46.4673	2014-06-22	3095	2	9.35	NA	NA	NA	2.13	1/512	>63 μm	2	62	28	105	0	45	0	0	0	0	0	0	0	0	0	0	0	0	0	0	0	0	0	242
GeoB18517-2	0-2 cm	SW Grand Banks Slope	44.7223	-54.6538	2014-06-11	1470	*	5.4012	0	0.0822	0.0651	0.1473	1/8	150-500 μm	11	91	54	114	6	23	0	0	1	1	0	0	0	0	0	0	0	0	0	0	0	0	0	301
GeoB18530-2	0-2 cm	SW Grand Banks Slope	42.8395	-49.2348	2014-06-14	1887	*	5.7801	0.0058	0.0434	0.1341	0.1833	no split	150-500 μm	13	456	81	93	14	75	0	0	0	0	0	0	0	0	1	0	0	0	0	0	0	0	0	733
GeoB18532-2	0-2 cm	SW Grand Banks Slope	42.9705	-49.4682	2014-06-14	1121	*	14.2575	0.0637	0.7817	4.0722	4.9176	1/4	150-500 μm	4	251	22	14	2	4	0	0	0	1	0	0	0	0	0	0	0	0	0	0	0	0	0	298
GeoB18533-1	0-2 cm	SW Grand Banks Slope	44.2415	-46.4125	2014-06-15	3907	*	4.0704	0.0021	0.1901	0.0484	0.2406	1/32	150-500 μm	49	42	80	143	7	12	0	0	0	6	1	2	0	0	1	0	0	0	0	0	0	0	0	343
GeoB18534-2	0-2 cm	SW Grand Banks Slope	44.368	-46.4913	2014-06-15	3868	*	3.6035	0.007	0.3529	0.0626	0.4225	1/64	150-500 μm	48	55	66	134	5	7	0	2	0	4	0	1	0	0	0	2	0	0	0	0	0	0	0	324
GeoB18549-2	8-10 cm	Orphan Knoll	50.2057	-45.6858	2014-06-19	3521	2	7.71	NA	NA	NA	0.12	1/128	>63 μm	15	45	33	116	1	38	0	0	0	0	0	0	0	0	0	0	0	0	1	0	0	10	1	260
GeoB18550-2	0-2 cm	Orphan Knoll	49.9882	-45.5943	2014-06-19	2515	*	7.6446	0.3842	1.4075	0.2714	2.0631	1/128	150-500 μm	17	113	61	270	12	139	0	0	0	0	0	0	0	4	0	0	0	0	0	0	0	0	0	616
GeoB18551-1	0-2 cm	Orphan Knoll	49.523	-45.4082	2014-06-19	3153	*	3.1849	0.1278	0.3486	0.1677	0.6441	1/32	150-500 μm	6	186	26	261	0	19	0	0	0	0	0	0	0	0	0	0	0	0	0	0	0	0	0	498
GeoB18552-2	0-2 cm	Flemish Cap	48.7185	-45.0668	2014-06-20	1204	*	3.9315	0.0029	0.0902	0.3136	0.4067	1/8	150-500 μm	1	328	14	18	2	1	0	0	0	0	0	0	0	0	0	0	0	0	0	0	0	0	0	364
GeoB18553-2	8-10 cm	Flemish Cap	48.3828	-44.1673	2014-06-21	1487	2	8.54	NA	NA	NA	0.8	1/32	>63 μm	0	201	12	33	0	4	0	0	0	0	0	0	0	0	0	0	0	0	0	0	0	0	0	250
GeoB18555-2	0-2 cm	Flemish Cap	48.3608	-44.435	2014-06-21	986	*	2.6338	0.0038	0.3725	0.3757	0.752	1/32	150-500 μm	0	245	15	46	0	8	0	0	0	0	0	0	0	0	0	0	0	0	0	0	0	0	0	314
GeoB18556-2	0-2 cm	Orphan Basin	49.9095	-46.8813	2014-06-22	2925	*	6.492	1.7283	1.2521	0.3181	3.2985	1/128	150-500 μm	6	147	40	218	5	69	0	0	0	0	0	0	1	0	0	0	0	0	0	0	0	0	0	486
GeoB18557-1	0-2 cm	Orphan Basin	49.652	-46.4673	2014-06-22	3095	*	3.4855	0.0082	0.4044	0.2346	0.6472	1/64	150-500 μm	2	120	33	213	9	59	0	0	0	0	0	0	0	0	0	0	0	0	0	0	0	0	0	436
GeoB18558-2	0-2 cm	Orphan Basin	48.7618	-47.5032	2014-06-23	2439	*	4.9415	0.0811	0.4	0.2598	0.7409	1/64	150-500 μm	0	342	13	52	2	11	0	0	0	0	0	0	0	0	0	0	0	0	0	0	0	0	0	420
GeoB18559-1	0-2 cm	Orphan Basin	48.1727	-47.944	2014-06-23	1302	*	5.9737	0.0007	0.1041	0.4352	0.54	1/2	150-500 μm	0	291	5	2	0	2	1	0	0	0	0	0	0	0	0	0	0	0	0	0	0	0	0	301
