# Supplementary material for: Planktonic foraminifera eDNA signature deposited on the seafloor remains preserved after burial in marine sediments
Source: Sci Rep. 2020 Nov 23;10:20351. doi: 10.1038/s41598-020-77179-8 (PMC7684305; doi:10.1038/s41598-020-77179-8)
Supplement: Supplementary file 2 — Supplementary Table S2. [file 41598_2020_77179_MOESM2_ESM.xlsx]

## Sheet: .
	Planktonic foraminifera eDNA signature deposited on the seafloor remains preserved after burial in marine sediments
	Ines Barrenechea Angeles1,2, Franck Lejzerowicz3, Tristan Cordier1, Janin Scheplitz4, Michal Kucera4, Daniel Ariztegui2, Jan Pawlowski1,5 and Raphaël Morard4,*
	1Department of Genetics and Evolution, University of Geneva, Boulevard d’Yvoy 4, 1205 Geneva, Switzerland
	2Department of Earth Sciences, University of Geneva, Rue des Maraîchers 13, 1205 Geneva, Switzerland
	3Jacobs School of Engineering, University of California San Diego, La Jolla, USA
	4MARUM - Center for Marine Environmental Sciences, University of Bremen, Leobener Strasse 8, 28359 Bremen, Germany
	5 Institute of Oceanology, Polish Academy of Sciences, 81-712 Sopot, Poland
	*Corresponding author: rmorard@marum.de
			Table S2. List and processing details of the selected samples of the study for metabarcoding analyses.

## Sheet: Table S2
Sediment Sample Label	multicorer cast	Depth interval	DNA concentration Qbit (ng/µl)	Number of reads retained after filtration	Number of OTUs	N reads Unassigned	N reads Globothalamea	N reads Tubothalamea	N reads Monothalamea	N reads Planktonic	Ratio planktonic-Benthic
S001	GeoB18515-2	0-3 cm	5.38	82285	308	3209	11399	0	67584	93	0.00113022
S002	GeoB18515-2	0-3 cm	1.76	32013	302	2623	13760	15	15463	152	0.00474807
S004	GeoB18515-2	0-3 cm	1.95	80290	293	762	49082	38	30188	220	0.00274007
S005	GeoB18515-2	0-3 cm	2.92	12848	133	73	2712	0	10063	0	0
S006	GeoB18515-2	3-6 cm	2.92	15738	187	335	4816	16	10533	38	0.00241454
S008	GeoB18515-2	3-6 cm	0.0844	66425	139	15415	17998	2330	27883	2799	0.0421377
S012	GeoB18515-2	6-9 cm	5.72	62917	204	6800	6001	0	49933	183	0.00290859
S013	GeoB18515-2	6-9 cm	2.7	18231	172	101	2472	0	15638	20	0.00109703
S017	GeoB18515-2	9-12 cm	1.79	25632	54	63	1122	43	24368	36	0.00140449
S018	GeoB18515-2	9-12 cm	1.33	55024	77	636	581	250	53490	67	0.00121765
S033	GeoB18515-2	18-21 cm	0.67	42271	56	2108	6718	0	19260	14185	0.335573
S035	GeoB18515-2	18-21 cm	0.374	62489	35	56	7119	0	13289	42025	0.672518
S042	Geob18517-2	0-2 cm	9.4	18488	142	146	4412	0	13808	122	0.00659887
S043	Geob18517-2	0-2 cm	3.19	10264	133	192	7036	0	2924	112	0.0109119
S044	Geob18517-2	0-2 cm	3.84	46319	359	726	26745	0	18656	192	0.00414517
S045	Geob18517-2	0-2 cm	2.47	17169	206	357	10529	0	6231	52	0.00302871
S047	Geob18517-2	2-4 cm	3.28	27206	153	596	6935	76	19457	142	0.00521944
S048	Geob18517-2	2-4 cm	2.98	11800	142	278	5257	0	6254	11	0.000932203
S050	Geob18517-2	4-6 cm	3.81	42789	105	875	9600	0	32273	41	0.00095819
S051	Geob18517-2	4-6 cm	1.64	34522	80	208	6943	0	27259	112	0.00324431
S052	Geob18517-2	6-8 cm	2.26	67989	99	361	8743	0	58703	182	0.0026769
S053	Geob18517-2	6-8 cm	1.64	37456	76	1449	2827	93	32833	254	0.00678129
S055	Geob18517-2	8-10 cm	1.82	41169	28	378	25567	0	15210	14	0.000340062
S056	Geob18517-2	8-10 cm	3.42	29107	37	1388	19719	0	7685	315	0.0108221
S072	Geob18517-2	18-20 cm	2.08	81278	41	495	26226	0	38085	16472	0.202662
S085	Geob18517-2	28-30 cm	1.73	21069	55	2466	1410	0	15624	1569	0.0744696
S087	Geob18517-2	28-30 cm	1.68	27363	47	3006	3366	0	12197	8794	0.321383
S127	Geob18532-2	0-2 cm	2.74	13115	102	867	6912	0	5278	58	0.00442242
S128	Geob18532-2	0-2 cm	4.64	24814	128	3691	15254	0	5740	129	0.00519868
S129	Geob18532-2	0-2 cm	3.37	20055	147	376	15039	0	4568	72	0.00359013
S131	Geob18532-2	0-2 cm	4.36	34288	175	503	24967	30	8566	222	0.00647457
S133	Geob18532-2	2-4 cm	2.5	16998	41	32	13273	0	3693	0	0
S134	Geob18532-2	2-4 cm	2.38	51223	209	44	3263	0	45303	2613	0.0510122
S135	Geob18532-2	4-6 cm	2.13	81222	56	189	9349	0	70402	1282	0.0157839
S137	Geob18532-2	4-6 cm	3.29	24207	46	11631	2294	0	10114	168	0.00694014
S139	Geob18532-2	6-8 cm	2.46	28492	37	2123	11026	0	14294	1049	0.0368174
S143	Geob18532-2	8-10 cm	2.71	12374	38	580	1903	0	9465	426	0.034427
S144	Geob18532-2	10-12 cm	2.5	29941	24	794	954	0	12330	15863	0.529809
S146	Geob18532-2	10-12 cm	2.3	124779	55	38342	10241	0	57872	18324	0.146852
S149	Geob18532-2	12-14 cm	0.996	68198	70	7114	1849	0	42235	17000	0.249274
S150	Geob18532-2	14-16 cm	1.56	43368	35	10782	2370	0	20452	9764	0.225143
S151	Geob18532-2	14-16 cm	0.724	23952	52	6055	1297	0	16360	240	0.01002
S153	Geob18532-2	16-18 cm	2.45	79584	287	715	19053	0	50142	9674	0.121557
S154	Geob18532-2	16-18 cm	1.86	27162	30	1810	376	0	10626	14350	0.528312
S156	Geob18532-2	18-20 cm	0.68	36109	41	0	4112	0	15592	16405	0.454319
S158	Geob18532-2	18-20 cm	1.32	49019	42	10033	3282	0	16064	19640	0.400661
S160	Geob18532-2	20-22 cm	0.572	1943	25	87	1000	0	268	588	0.302625
S161	Geob18532-2	20-22 cm	1.44	42130	132	6292	10143	0	21596	4099	0.0972941
S162	Geob18532-2	22-24 cm	0.324	48837	36	9674	14409	0	11349	13405	0.274485
S163	Geob18532-2	22-24 cm	0.496	95732	35	2581	5377	0	68763	19011	0.198586
S165	Geob18532-2	24-26 cm	0.924	136963	28	23	4723	0	91609	40608	0.296489
S167	Geob18532-2	24-26 cm	1.82	80155	26	14	34528	0	17338	28275	0.352754
S169	Geob18532-2	26-28 cm	0.44	91091	47	34	30307	0	38953	21797	0.239288
S170	Geob18532-2	26-28 cm	0.768	25028	40	5308	7315	0	7913	4492	0.179479
S172	Geob18532-2	28-30 cm	0.168	47193	68	637	5585	0	24054	16917	0.358464
S173	Geob18532-2	28-30 cm	0.124	63898	160	5427	17544	205	39762	960	0.0150239
S174	Geob18533-1	0-2 cm	3.74	56680	308	551	20687	32	33794	1616	0.0285109
S175	Geob18533-1	0-2 cm	3.31	30850	206	140	4478	15	26018	199	0.00645057
S176	Geob18533-1	0-2 cm	2.25	54881	281	661	10705	0	43258	257	0.00468286
S178	Geob18533-1	0-2 cm	2.35	47680	139	1276	14594	0	31712	98	0.00205537
S180	Geob18533-1	2-4 cm	No detection	65363	176	8074	15829	35	40562	863	0.0132032
S183	Geob18533-1	4-6 cm	1.04	47346	97	1386	5525	0	39709	726	0.0153339
S184	Geob18533-1	4-6 cm	0.02	120779	25	16103	34341	0	49141	21194	0.175478
S187	Geob18533-1	6-8 cm	No detection	51219	154	5548	12384	0	31217	2070	0.0404147
S189	Geob18533-1	8-10 cm	No detection	34834	109	2267	4511	67	27230	759	0.0217891
S204	Geob18533-1	18-20 cm	0.188	67664	24	37200	10295	0	9431	10738	0.158696
S205	Geob18533-1	18-20 cm	0.229	92815	28	29591	9811	0	217	53196	0.57314
S219	Geob18534-2	0-2 cm	1.34	26450	141	125	7362	0	18166	797	0.0301323
S220	Geob18534-2	0-2 cm	0.362	40979	9	40321	658	0	0	0	0
S221	Geob18534-2	0-2 cm	2.52	23735	75	283	1166	0	22183	103	0.00433958
S222	Geob18534-2	0-2 cm	2.39	31794	80	60	27080	0	4586	68	0.00213877
S223	Geob18534-2	2-4 cm	1.12	56994	157	989	1806	0	53744	455	0.0079833
S224	Geob18534-2	2-4 cm	1.55	27703	113	293	1110	0	26148	152	0.00548677
S226	Geob18534-2	4-6 cm	1.94	34178	70	333	8402	0	24848	595	0.0174089
S228	Geob18534-2	4-6 cm	1.93	36840	81	130	4075	0	32461	174	0.00472313
S229	Geob18534-2	6-8 cm	2.3	82700	80	1104	70086	0	11482	28	0.000338573
S230	Geob18534-2	6-8 cm	2.66	21693	76	446	15844	0	5067	336	0.0154889
S232	Geob18534-2	8-10 cm	1.54	22682	54	388	14142	0	7158	994	0.0438233
S234	Geob18534-2	8-10 cm	1.88	53481	21	14	16309	0	15383	21775	0.407154
S248	Geob18534-2	18-20 cm	0.249	59581	24	29	1891	0	15900	41761	0.700911
S249	Geob18534-2	18-20 cm	0.256	75104	18	0	123	0	2428	72553	0.966034
S263	Geob18534-2	28-30 cm	0.0396	25669	40	2279	1243	86	19454	2607	0.101562
S268	Geob18549-2	0-2 cm	3.63	32869	189	208	20347	0	9931	2383	0.0724999
S270	Geob18549-2	0-2 cm	4.2	30326	226	245	11566	79	18041	395	0.0130251
S271	Geob18549-2	0-2 cm	4.72	42991	234	207	19018	196	22485	1085	0.0252378
S272	Geob18549-2	0-2 cm	4	20892	210	538	7851	35	11934	534	0.02556
S273	Geob18549-2	2-4 cm	2.35	40299	333	1682	15788	52	22178	599	0.0148639
S274	Geob18549-2	2-4 cm	2.46	40065	148	710	3482	0	35657	216	0.00539124
S277	Geob18549-2	4-6 cm	2.2	93119	182	1583	4950	0	85985	601	0.00645411
S278	Geob18549-2	4-6 cm	2.16	81103	86	145	744	0	80149	65	0.00080145
S279	Geob18549-2	6-8 cm	1.49	9449	89	395	2023	0	6846	185	0.0195788
S280	Geob18549-2	6-8 cm	2.32	1277	36	122	392	0	443	320	0.250587
S282	Geob18549-2	8-10 cm	0.944	21108	37	536	220	0	19695	657	0.0311256
S283	Geob18549-2	8-10 cm	0.792	64704	36	962	40	0	63642	60	0.0009273
S287	Geob18549-2	10-12 cm	1.03	23945	34	3831	4862	0	4993	10259	0.42844
S288	Geob18549-2	12-14 cm	0.548	62753	20	1438	180	0	2061	59074	0.941373
S291	Geob18549-2	14-16 cm	0.428	40970	29	44	2125	0	8908	29893	0.729631
S292	Geob18549-2	14-16 cm	0.608	72259	29	1532	1995	0	47599	21133	0.292462
S295	Geob18549-2	16-18 cm	0.412	83865	39	38	5948	0	28023	49856	0.594479
S297	Geob18549-2	18-20 cm	0.308	51140	155	6348	12889	62	30812	1029	0.0201212
S298	Geob18549-2	18-20 cm	0.596	16722	24	23	1661	0	14439	599	0.0358211
S302	Geob18549-2	20-22 cm	5.13	30490	18	24039	145	0	3791	2515	0.0824861
S303	Geob18549-2	22-24 cm	0.144	64678	51	25785	14570	0	21890	2433	0.0376171
S304	Geob18549-2	22-24 cm	0.282	60276	30	0	21782	0	21618	16876	0.279979
S307	Geob18549-2	24-26 cm	0.0388	233035	96	52148	36030	12734	104947	27176	0.116618
S308	Geob18549-2	24-26 cm	0.046	72467	146	8700	19008	45	43530	1184	0.0163385
S309	Geob18549-2	26-28 cm	0.163	41461	122	5105	10510	469	24736	641	0.0154603
S310	Geob18549-2	26-28 cm	0.154	63632	140	4060	22165	89	36157	1161	0.0182455
S312	Geob18549-2	28-30 cm	0.154	38633	34	7259	6128	0	17211	8035	0.207983
S313	Geob18549-2	28-30 cm	0.132	32025	125	3394	8277	37	19641	676	0.0211085
S320	Geob18549-2	32-34 cm	0.084	40971	117	8799	7431	377	23808	556	0.0135706
S365	Geob18551-1	0-2 cm	8.04	30971	213	810	18580	15	11555	11	0.000355171
S367	Geob18551-1	0-2 cm	8.84	17600	233	1055	3938	29	10379	2199	0.124943
S368	Geob18551-1	0-2 cm	4.12	14161	224	2622	3400	116	7211	812	0.0573406
S369	Geob18551-1	0-2 cm	1.86	34321	277	1565	5000	66	18146	9544	0.27808
S370	Geob18551-1	2-4 cm	1.22	47849	179	1063	4604	0	42117	65	0.00135844
S372	Geob18551-1	2-4 cm	0.79	98565	123	236	6688	0	91296	345	0.00350023
S374	Geob18551-1	4-6 cm	1.04	33706	72	140	6494	0	25869	1203	0.035691
S378	Geob18551-1	6-8 cm	0.36	65696	232	4308	4606	0	56135	647	0.00984839
S379	Geob18551-1	8-10 cm	No detection	28833	19	558	46	2612	25617	0	0
S380	Geob18551-1	8-10 cm	No detection	55917	134	3182	19739	248	31857	891	0.0159343
S456	Geob18553-2	0-2 cm	6.08	29318	202	299	18130	16	10791	82	0.00279692
S458	Geob18553-2	0-2 cm	1.24	53553	213	429	17538	0	35422	164	0.00306239
S459	Geob18553-2	0-2 cm	5.8	23560	163	491	11856	0	11172	41	0.00174024
S461	Geob18553-2	2-4 cm	3.26	21414	157	376	5883	0	15144	11	0.000513683
S462	Geob18553-2	2-4 cm	1.23	35001	175	362	9123	0	25516	0	0
S464	Geob18553-2	4-6 cm	1.9	21241	96	987	4257	0	15997	0	0
S465	Geob18553-2	4-6 cm	1.91	31516	104	723	4194	0	26575	24	0.000761518
S468	Geob18553-2	6-8 cm	0.968	85099	71	23	9851	0	75180	45	0.000528796
S469	Geob18553-2	6-8 cm	0.82	41535	70	2938	3649	0	34862	86	0.00207054
S470	Geob18553-2	8-10 cm	0.884	36332	42	0	6650	0	28911	771	0.021221
S471	Geob18553-2	8-10 cm	0.98	66048	59	0	2479	0	63437	132	0.00199855
S485	Geob18553-2	18-20 cm	0.1	67819	98	9449	8722	85	41432	8131	0.119893
S501	Geob18553-2	28-30 cm	0.0216	28883	76	1926	5247	902	19688	1120	0.0387771
S515	Geob18553-2	38-40 cm	No detection	28112	39	177	3790	0	22714	1431	0.0509035
S516	Geob18553-2	38-40 cm	No detection	64311	89	8003	9575	160	39902	6671	0.10373
S579	Geob18557-1	0-2 cm	3.44	50387	57	637	1880	0	47433	437	0.00867287
S581	Geob18557-1	0-2 cm	2.35	42896	190	375	14876	0	26665	980	0.022846
S582	Geob18557-1	0-2 cm	0.564	108866	298	1200	44261	0	58476	4929	0.0452758
S583	Geob18557-1	0-2 cm	1.98	47574	336	857	8512	0	35554	2651	0.0557237
S584	Geob18557-1	2-4 cm	0.984	52193	167	692	3517	0	47946	38	0.000728067
S587	Geob18557-1	4-6 cm	2.34	29644	74	738	3641	0	24960	305	0.0102888
S589	Geob18557-1	4-6 cm	0.394	86956	111	1763	13397	0	71565	231	0.00265652
S590	Geob18557-1	6-8 cm	0.0868	76810	83	2985	35834	1040	30443	6508	0.0847286
S591	Geob18557-1	6-8 cm	0.118	89781	127	27353	20828	75	38946	2579	0.0287255
S593	Geob18557-1	8-10 cm	0.132	45210	78	5242	5654	810	32902	602	0.0133156
S594	Geob18557-1	8-10 cm	0.456	63708	22	20141	18458	0	24138	971	0.0152414
S596	Geob18557-1	10-12 cm	0.027	64638	68	1993	20710	16	11618	30301	0.46878
S598	Geob18557-1	10-12 cm	No detection	32737	41	15553	716	0	16243	225	0.00687296
S609	Geob18557-1	18-20 cm	No detection	42142	107	4183	10300	250	26674	735	0.017441
S623	Geob18557-1	28-30 cm	No detection	50341	155	4314	14783	111	30289	844	0.0167657
S624	Geob18557-1	28-30 cm	0.0328	34302	49	5439	4767	40	20559	3497	0.101947
S665	Geob18559-1	0-2 cm	No detection	45641	308	1698	28760	0	15142	41	0.000898315
S667	Geob18559-1	0-2 cm	8.12	18995	237	993	8803	46	8097	1056	0.0555936
S668	Geob18559-1	0-2 cm	7.28	22641	190	601	13338	69	8590	43	0.00189921
S669	Geob18559-1	0-2 cm	5.68	37420	293	2322	21163	30	13766	139	0.00371459
S670	Geob18559-1	2-4 cm	4.6	27865	46	207	17532	0	10107	19	0.000681859
S671	Geob18559-1	2-4 cm	3.89	120246	113	1999	71362	0	46625	260	0.00216223
S673	Geob18559-1	4-6 cm	3.27	30087	63	377	25444	0	4234	32	0.00106358
S675	Geob18559-1	4-6 cm	2.64	40225	44	1855	6667	0	31658	45	0.00111871
S677	Geob18559-1	6-8 cm	5.76	52879	83	2275	24916	0	25071	617	0.0116681
S678	Geob18559-1	6-8 cm	4.16	13980	101	1117	8349	39	4313	162	0.011588
S680	Geob18559-1	8-10 cm	3.75	28861	188	210	4336	0	24181	134	0.00464294
S681	Geob18559-1	8-10 cm	3.13	18336	54	4055	8674	0	5044	563	0.0307046
S695	Geob18559-1	18-20 cm	1.88	47223	33	3713	3669	0	31489	8352	0.176863
S710	Geob18559-1	28-30 cm	0.2	82798	42	339	9048	0	52550	20861	0.251951
S711	Geob18559-1	28-30 cm	0.22	52896	58	2296	16145	0	28494	5961	0.112693
